# Supplementary material for: The association between sedentary behaviour and indicators of stress: a systematic review
Source: BMC Public Health. 2019 Oct 23;19:1357. doi: 10.1186/s12889-019-7717-x (PMC6813058; doi:10.1186/s12889-019-7717-x)
Supplement: Supplementary file 2 — Additional file 2: Table S2. Methodological quality assessment of studies included in the present review [file 12889_2019_7717_MOESM2_ESM.xlsx]

## Sheet: Sheet2
Supplemental Table 2: Methodological quality assessment of studies included in the present review
Paper	Selection bias			Study design					Confounders (1 for IVs only; 2 for all studies)			Blinding (IVs only)			Data collection methods (for all studies)					Withdrawals & dropouts			Analyses (1 & 4 IVs only; 2 & 3 all studies)				Global methodological quality rating
	1. Representative sample?	2. % Agree to participate	Overall section rating	1. Study design	2. Was study randomised?	3. Description of randomisation?	4. Appropriate randomisation method?	Overall section rating	1. Were there important differences b/w groups prior to IV?	2. If yes, % relevant controlled confounders?	Overall section rating	1. Assessors aware of IV exposure?	2. Participants aware of IV exposure?	Overall section rating	1. Sedentary behaviour measures: Valid?	2. Sedentary behaviour measures: Reliable?	3. Stress measures: Valid?	4. Stress measures: Reliable?	Overall section rating	1. Withdrawals & drop-outs reported?	2. % Participants completing study	Overall section rating	1. Unit of allocation?	2. Unit of analysis?	3. Appropriate statistical methods?	4. Analyses performed by IV allocation rather than IV received?
	1: Very likely 2: Somewhat likely 3: Not likely 4: Can't tell	1: 80-100% 2: 60-79% 3: <60% 4: NA 5: Can't tell	1: Strong 2: Moderate 3: Weak		1: Yes 2: No	1: Yes 2: No 3: N/A	1: Yes 2: No 3: N/A	1: Strong 2: Moderate 3: Weak	1: Yes 2: No 3: Can't tell	1: 80-100% 2: 60-79% 3: <60% 4: Can't tell	1: Strong 2: Moderate 3: Weak	1: Yes 2: No 3: Can't tell 4: N/A	1: Yes 2: No 3: Can't tell 4: N/A	1: Strong 2: Moderate 3: Weak 4: N/A	1: Yes 2: No 3: Can't tell	1: Yes 2: No 3: Can't tell	1: Yes 2: No 3: Can't tell	1: Yes 2: No 3: Can't tell	1: Strong 2: Moderate 3: Weak	1: Yes 2: No 3: Can't tell 4: N/A	1: 80-100% 2: 60-79% 3: <60% 4: N/A 5: Can't tell	1: Strong 2: Moderate 3: Weak 4: N/A	1: Community 2: Organisation/institution 3: Practice/office 4: Individual 5: N/A	1: Community 2: Organisation/institution 3: Practice/office 4: Individual	1: Yes 2: No 3: Can't tell	1: Yes 2: No 3: Can't tell 4: N/A	1: Strong 2: Moderate 3: Weak
An, Jang and Kim (2015)	Very likely	Can't tell	Moderate	Cross-sectional	Yes	No	N/A	Weak	N/A	80-100%	Strong	N/A	N/A	N/A	No	No	Yes	Yes	Moderate	N/A	N/A	Moderate	N/A	Individual	Yes	N/A	Moderate
Anderson, et al. (1996) Study A	Very likely	60-79%	Moderate	Cross-sectional	Yes	Yes	Yes	Weak	N/A	60-79%	Moderate	N/A	N/A	N/A	Can't tell	Can't tell	No	No	Weak	N/A	N/A	Moderate	N/A	Individual	Yes	N/A	Weak
Anderson, et al. (1996) Study B	Can't tell	60-79%	Weak	Cross-sectional	No	N/A	N/A	Weak	N/A	60-79%	Moderate	N/A	N/A	N/A	Can't tell	Can't tell	Yes	Yes	Moderate	N/A	N/A	Moderate	N/A	Individual	Yes	N/A	Weak
Anderson, et al. (1996) Study C	Can't tell	Can't tell	Weak	Observational	No	N/A	N/A	Weak	N/A	60-79%	Moderate	N/A	N/A	N/A	Can't tell	Can't tell	Yes	Yes	Moderate	N/A	N/A	Moderate	N/A	Individual	Yes	N/A	Weak
Ashdown-Franks, et al. (2018)	Very likely	60-79%	Moderate	Cross-sectional	No	N/A	N/A	Weak	N/A	80-100%	Strong	N/A	N/A	N/A	Can't tell	Can't tell	Yes	Yes	Moderate	N/A	N/A	Moderate	N/A	Individual	Yes	N/A	Moderate
Depp, et al. (2010)	Very likely	Can't tell	Moderate	Cross-sectional	Yes	Yes	Yes	Weak	N/A	80-100%	Strong	N/A	N/A	N/A	No	No	No	No	Weak	N/A	N/A	Moderate	N/A	Individual	Yes	N/A	Weak
Diaz, et al. (2018)	Not likely	Can't tell	Weak	Observational	No	N/A	N/A	Weak	N/A	80-100%	Strong	N/A	N/A	N/A	Yes	Yes	Yes	Yes	Strong	N/A	N/A	Moderate	N/A	Individual	Yes	N/A	Weak
Ellingson, et al. (2018)	Can't tell	Can't tell	Weak	Longitudinal	No	N/A	N/A	Weak	N/A	80-100%	Strong	N/A	N/A	N/A	Yes	Yes	Yes	Yes	Strong	Can't tell	Can't tell	Weak	N/A	Individual	Yes	N/A	Weak
Endrighi, Steptoe and Hamer (2016)	Not likely	60-79%	Weak	Controlled clinical trial	Yes	No	N/A	Strong	N/A	60-79%	Moderate	Yes	No	Strong	Yes	Yes	Yes	Yes	Strong	Yes	80-100%	Strong	Individual	Individual	Yes	Yes	Moderate
Gilson, et al. (2017)	Not likely	Can't tell	Weak	Controlled clinical trial	No	N/A	N/A	Strong	N/A	<60%	Weak	Yes	Yes	Weak	No	Can't tell	No	Can't tell	Weak	Yes	80-100%	Strong	Individual	Individual	Yes	Yes	Weak
Gubelmann, et al. (2018)	Very likely	Can't tell	Moderate	Cross-sectional	No	N/A	N/A	Weak	N/A	80-100%	Strong	N/A	N/A	N/A	Yes	Yes	Can't tell	Yes	Strong	N/A	N/A	Moderate	N/A	Individual	Yes	N/A	Moderate
Jackson, et al. (2019)	Very likely	Can't tell	Moderate	Cross-sectional	No	N/A	N/A	Weak	N/A	80-100%	Strong	N/A	N/A	N/A	Yes	Yes	Can't tell	Can't tell	Moderate	N/A	N/A	Moderate	N/A	Individual	Yes	N/A	Moderate
Lee and Kim (2018)	Not likely	80-100%	Weak	Cross-sectional	No	N/A	N/A	Weak	N/A	80-100%	Strong	N/A	N/A	N/A	Can't tell	Can't tell	Yes	Yes	Moderate	N/A	N/A	Moderate	N/A	Individual	Yes	N/A	Weak
Mouchacca, Abbott and Ball (2013)	Very likely	<60%	Moderate	Longitudinal	Yes	Yes	Yes	Moderate	N/A	80-100%	Strong	N/A	N/A	N/A	Yes	Yes	Yes	Yes	Strong	Yes	80-100%	Strong	N/A	Individual	Yes	N/A	Strong
Pavić and Rijavec (2013)	Not likely	Can't tell	Weak	Cross-sectional	No	N/A	N/A	Weak	N/A	60-79%	Moderate	N/A	N/A	N/A	Yes	Yes	Yes	Yes	Strong	N/A	N/A	Moderate	N/A	Individual	Yes	N/A	Weak
Pelletier, Lytle, and Laska (2016)	Not likely	Can't tell	Weak	Cross-sectional	No	N/A	N/A	Weak	N/A	80-100%	Strong	N/A	N/A	N/A	Yes	Can't tell	Yes	Can't tell	Moderate	N/A	N/A	Moderate	N/A	Individual	Yes	N/A	Weak
Peterman, et al. (2019)	Somewhat likely	Can't tell	Moderate	Randomised controlled trial	Yes	Yes	Yes	Strong	No	80-100%	Strong	Yes	Yes	Weak	Yes	Yes	Yes	Yes	Strong	No	60-79%	Moderate	Practice/office	Individual	Yes	Yes	Moderate
Rebar, et al. (2016)	Very likely	Can't tell	Moderate	Cross-sectional	Yes	No	N/A	Weak	N/A	80-100%	Strong	N/A	N/A	N/A	Yes	Yes	Yes	Yes	Strong	N/A	N/A	Moderate	N/A	Individual	Yes	N/A	Moderate
Ryde, et al. (2019)	Somewhat likely	Can't tell	Moderate	Cross-sectional	No	N/A	N/A	Weak	N/A	80-100%	Strong	N/A	N/A	N/A	Yes	Yes	Yes	Yes	Strong	N/A	N/A	Moderate	N/A	Individual	Yes	N/A	Moderate
Sonnentag and Jelden (2009)	Not likely	60-79%	Weak	Cross-sectional	No	N/A	N/A	Weak	N/A	60-79%	Moderate	N/A	N/A	N/A	Yes	Can't tell	Can't tell	Can't tell	Weak	N/A	N/A	Moderate	N/A	Individual	Yes	N/A	Weak
Sperlich, et al. (2018)	Not likely	Can't tell	Weak	Controlled clinical trial	Yes	Yes	N/A	Strong	N/A	Can't tell	Moderate	Yes	Yes	Weak	Yes	Yes	Can't tell	Can't tell	Moderate	N/A	80-100%	Strong	N/A	Individual	Yes	N/A	Weak
Teychenne, Ball and Salmon (2012)	Very likely	<60%	Moderate	Cross-sectional	Yes	Yes	Yes	Weak	N/A	80-100%	Strong	N/A	N/A	N/A	Yes	Yes	Yes	Yes	Strong	N/A	N/A	Moderate	N/A	Individual	Yes	N/A	Moderate
Teychenne, et al. (2018)	Very likely	<60%	Moderate	Cross-sectional	Yes	Yes	Yes	Weak	N/A	80-100%	Strong	N/A	N/A	N/A	Yes	Yes	Yes	Yes	Strong	N/A	N/A	Moderate	N/A	Individual	Yes	N/A	Moderate
Uijtdewilligen, et al. (2014)	Very likely	<60%	Moderate	Longitudinal	Yes	No	N/A	Moderate	N/A	80-100%	Strong	N/A	N/A	N/A	Can't tell	Can't tell	Yes	Yes	Moderate	Yes	60-79%	Moderate	N/A	Individual	Yes	N/A	Strong
Vasquez, et al. (2016)	Somewhat likely	<60%	Weak	Cross-sectional	No	N/A	N/A	Weak	N/A	80-100%	Strong	N/A	N/A	N/A	Yes	Yes	Can't tell	Can't tell	Moderate	N/A	N/A	Moderate	N/A	Individual	Yes	N/A	Weak
Wang, et al. (2018)	Can't tell	Can't tell	Weak	Cross-sectional	No	N/A	N/A	Weak	N/A	80-100%	Strong	N/A	N/A	N/A	Yes	Yes	Yes	Can't tell	Strong	N/A	N/A	Moderate	N/A	Individual	Yes	N/A	Weak
